# Supplementary material for: Yeast grown in continuous culture systems can detect mutagens with improved sensitivity relative to the Ames test
Source: PLoS One. 2021 Mar 17;16(3):e0235303. doi: 10.1371/journal.pone.0235303 (PMC7968628; doi:10.1371/journal.pone.0235303)
Supplement: S1 Table — Contains the source data for Figs 3 and S1 (containing data for Fig 2), and S2 Fig. (XLSX) [file pone.0235303.s007.xlsx]

## Sheet: Sheet3
Item	Use	Brand	Supplier catalog # or UPC	# per unit	Unit price ($USD)	Vendor	Cost per item	# items for five culture systems	Cost for 5 culture systems in parallel
15 mL polypropylene conical tube	Culture chamber	VWR	75875-238	500	262.66	VWR	0.52532	5	2.6266
Tetra Whisper Aquarium Pump (10 Gal)	Air supply (do not plug into power strip controlled by electronic timer)	Tetra	77851	1	6.26	Amazon	6.26	1	6.26
Loctite Epoxy Five Minute Instant Mix	Sealant	Loctite	1365868	1	3.59	Amazon	3.59	1	3.59
Masterflex 1/16" ID tubing, 25 ft	Tubing (for air and media)	Masterflex	EW-06422-02	25 ft	26.25	Cole Palmer	26.25	0.5	13.125
Masterflex 1/8" ID tubing, 25 ft	Tubing (for outlet from culture chamber)	Masterflex	EW-06422-04	25 ft	39.75	Cole Palmer	39.75	0.08	3.18
Masterflex Fitting Kit, Luer, Assortment Pack (propylene)	General assortment of connectors	Masterflex	UX-45511-00	1	202	Cole Palmer	202	1	202
1/16" barbed port	Three in culture chamber (two in cap, one at bottom of tube for air)	Harvard Apparatus	W3 64-1567					10
1/8" ID female luer	Two on cap of media jar (one for chemicals, one for media tubing)	Harvard Apparatus	W3 64-1580				#DIV/0!	5	#DIV/0!
1/8" ID male luer plug	One on cap of media jar (to add chemicals after autoclaving)	Harvard Apparatus	W3 64-1582				#DIV/0!	5	#DIV/0!
1/8" to 1/16" barbed port	To transition from manafold (1/8" ID tubing) to culture chamber (1/16" ID tubing)	Harvard Apparatus	W3 64-1566					5
1/8" barbed port	One in culture chamber (at 5 mL, for outlet)	Harvard Apparatus	W3 64-1576				#DIV/0!	1	#DIV/0!
ETU-63A Timer switch for electric outlet	Turn on chemostats for one min every hour	PIXNOR	W4415IHX1462A433	1	19.79	Amazon	19.79	1	19.79
SP100FO Fixed-Flow OEM Peristaltic Pumps (tubing = 1.6 mm ID, silicone general purpose, 15 rpm, no enclosure, 115V AC US Std plug)	Deliver media into culture tubes	Apt Instruments	SP100FO	1	64.5	Apt Instruments	64.5	5	322.5
Power strip	Plug power strip into electronic timer so that it turns on for one min/hr; plug media pumps into power strip						#DIV/0!	1	#DIV/0!
Clamp stand + clamps	Useful for arranging chemostats around a clamp stand						#DIV/0!	1	#DIV/0!
Four way adjustable manifold	Diverting the air from aquarium pump into multiple chemostats	accuair	21203	1	6.83	Amazon	6.83	2	13.66
0.22 micron filters	For sterilizing air before entering culture chamber						#DIV/0!	1	#DIV/0!
							#DIV/0!	1	#DIV/0!
							#DIV/0!	1	#DIV/0!
							#DIV/0!	1	#DIV/0!
							#DIV/0!	1	#DIV/0!
							#DIV/0!	1	#DIV/0!
							#DIV/0!	1	#DIV/0!
							#DIV/0!	1	#DIV/0!
							#DIV/0!	1	#DIV/0!
Visual guide to parts:
http://www.harvardapparatus.com/media/harvard/pdf/W3_2_89.pdf

## Sheet: S1A Fig
0 mg/L MMS										Avg # of Canavanine-Resistant Colonies						StDev
Days in Culture	OD units	Rep 1	Rep 2	Rep 3	Avg	StDev	AvgOD	StDevOD		Days	0 mg/L MMS	0.1 mg/L MMS	1.0 mg/L MMS	10 mg/L MMS		Days	0 mg/L MMS	0.1 mg/L MMS	1.0 mg/L MMS	10 mg/L MMS
3	1	64	80	87	77	11.7898	77	11.7898		3	77	85.6667	67.6667	82.3333		3	11.7898	11.5902	7.02377	15.0444
5	0.5	51	54	58	54.3333	3.51188	108.667	7.02377		5	108.667	136	96	111.333		5	7.02377	26	40.1497	7.57188
9	0.5	53	64	48	55	8.18535	110	16.3707		9	110	154	170	203.333		9	16.3707	7.2111	5.2915	25.3246
12	0.5	33	53	46	44	10.1489	88	20.2978		12	88	121.333	174.667	201.333		12	20.2978	6.1101	17.2434	9.0185
18	0.5	81	72	86	79.6667	7.0946	159.333	14.1892		18	159.333	265.333	334.667	334		18	14.1892	31.2623	18.5831	15.6205
22	0.5	101	124	120	115	12.2882	230	24.5764		22	230	336	446	369.333		22	24.5764	34.176	35.1568	25.0067
24	0.5	122	138	134	131.333	8.32666	262.667	16.6533		24	262.667	396.667	460.667	318.667		24	16.6533	58.731	11.0151	20.0333
31	0.25	29	45	47	40.3333	9.86577	161.333	39.4631		31	161.333	465.333	289.333	266.667		31	39.4631	66.0101	40.8575	43.1432
0.1 mg/L MMS
Days in Culture	OD units	Rep 1	Rep 2	Rep 3	Avg	StDev	AvgOD	StDevOD
3	1	75	98	84	85.6667	11.5902	85.6667	11.5902
5	0.5	76	75	53	68	13	136	26
9	0.5	76	81	74	77	3.60555	154	7.2111
12	0.5	60	58	64	60.6667	3.05505	121.333	6.1101
18	0.5	135	116	147	132.667	15.6312	265.333	31.2623
22	0.5	152	186	166	168	17.088	336	34.176
24	0.5	193	172	230	198.333	29.3655	396.667	58.731
31	0.25	98	130	121	116.333	16.5025	465.333	66.0101
1.0 mg/L MMS
Days in Culture	OD units	Rep 1	Rep 2	Rep 3	Avg	StDev	AvgOD	StDevOD
3	1	61	75	67	67.6667	7.02377	67.6667	7.02377
5	0.5	69	29	46	48	20.0749	96	40.1497
9	0.5	87	82	86	85	2.64575	170	5.2915
12	0.5	95	78	89	87.3333	8.62168	174.667	17.2434
18	0.5	178	161	163	167.333	9.29157	334.667	18.5831
22	0.5	210	216	243	223	17.5784	446	35.1568
24	0.5	233	234	224	230.333	5.50757	460.667	11.0151
31	0.25	84	68	65	72.3333	10.2144	289.333	40.8575
10 mg/L MMS
Days in Culture	OD units	Rep 1	Rep 2	Rep 3	Avg	StDev	AvgOD	StDevOD
3	1	68	98	81	82.3333	15.0444	82.3333	15.0444
5	0.5	60	53	54	55.6667	3.78594	111.333	7.57188
9	0.5	116	97	92	101.667	12.6623	203.333	25.3246
12	0.5	101	96	105	100.667	4.50925	201.333	9.0185
18	0.5	176	163	162	167	7.81025	334	15.6205
22	0.5	179	199	176	184.667	12.5033	369.333	25.0067
24	0.5	149	160	169	159.333	10.0167	318.667	20.0333
31	0.25	79	62	59	66.6667	10.7858	266.667	43.1432

## Sheet: MMS_Joseph_Jan2014
0 mg/L MMS											Days	0 mg/L MMS	1.0 mg/L MMS	10 mg/L MMS	30 mg/L MMS
Days in Culture	OD units plated	Rep 1	Rep 2	Rep 3	AvgRaw	StDevRaw	AvgOD	StDevOD			0	50.3333
0	1	65	40	46	50.3333	13.0512	50.3333	13.0512			2	115	116.5	180	300.5
2	1	106	124		115	12.7279	115	12.7279			4	170.667	206.667	476	485
4	0.5	204	120	188	170.667	44.6019	341.333	89.2039			7	118.667	115.333	346.667	248
7	0.5	86	174	96	118.667	48.1802	237.333	96.3604			9	241.333	271.333	393.333	980
9	0.5	236	250	238	241.333	7.57188	482.667	15.1438			11	294.667	247.333	425.333	1405.33
11	0.5	274	374	236	294.667	71.2835	589.333	142.567			14	513.333	373.333	963.333	3236.67
14	0.1	570	550	420	513.333	81.4453	5133.33	814.453			16	720		1096.67	2682.68
16	0.1	650	680	830	720	96.4365	7200	964.365			18	566.667	430	1076.67
18	0.1	550	500	650	566.667	76.3763	5666.67	763.763
1 mg/L MMS
Days in Culture	OD units plated	Rep 1	Rep 2	Rep 3	AvgRaw	StDevRaw	AvgOD	StDevOD
2	1	97	136		116.5	27.5772	116.5	27.5772
4	0.5	100	96	114	103.333	9.45163	206.667	18.9033
7	0.5	64	49	60	57.6667	7.76745	115.333	15.5349
9	0.5	131	136	140	135.667	4.50925	271.333	9.0185
11	0.5	160	62	149	123.667	53.6874	247.333	107.375
14	0.1	36	40	36	37.3333	2.3094	373.333	23.094
16	0.1						0	0
18	0.1	33	59	37	43	14	430	140
10 mg/L MMS
Days in Culture	OD units plated	Rep 1	Rep 2	Rep 3	AvgRaw	StDevRaw	AvgOD	StDevOD
2	1	138	222		180	59.397	180	59.397
4	0.5	217	259		238	29.6985	476	59.397
7	0.25	63	115	82	86.6667	26.3122	346.667	105.249
9	0.25	105	92	98	98.3333	6.50641	393.333	26.0256
11	0.25	97	111	111	106.333	8.0829	425.333	32.3316
14	0.1	101	96	92	96.3333	4.50925	963.333	45.0925
16	0.1	136	74	119	109.667	32.0364	1096.67	320.364
18	0.1	114	104	105	107.667	5.50757	1076.67	55.0757
30 mg/L MMS
Days in Culture	OD units plated	Rep 1	Rep 2	Rep 3	AvgRaw	StDevRaw	AvgOD	StDevOD
2	1	259	342		300.5	58.6899	300.5	58.6899
4	0.5	183	302		242.5	84.1457	485	168.291
7	0.25	62	62	62	62	0	248	0
9	0.25	236	245	254	245	9	980	36
11	0.25	394	345	315	351.333	39.879	1405.33	159.516
14	0.1	205	504	262	323.667	158.752	3236.67	1587.52
16	0.0333	78	88	102	89.3333	12.0554	2682.68	362.025
18	0.1						0	0

## Sheet: S1B Fig
0 µg/L EtBr										Avg # of Canavanine-Resistant Colonies							StDev
Days in Culture	OD units plated	Rep 1	Rep 2	Rep 3	AvgRaw	StDevRaw	AvgOD	StDevOD		Days	0 µg/L EtBr	0.01 µg/L EtBr	0.1 µg/L EtBr	1.0 µg/L EtBr	10 µg/L EtBr		Days	0 µg/L EtBr	0.01 µg/L EtBr	0.1 µg/L EtBr	1.0 µg/L EtBr	10 µg/L EtBr
1	1	32	26	49	35.6667	11.9304	35.6667	11.9304		1	35.6667		12	7	22.6667		1	11.9304		6.55744	2.64575	13.3167
4	1	14	14	11	13	1.73205	13	1.73205		4	13		39.3333	35.3333	30		4	1.73205		13.0512	6.65833	14.5258
6	1	52	49	74	58.3333	13.6504	58.3333	13.6504		6	58.3333		62	87.3333	57.3333		6	13.6504		17.088	23.4592	22.5019
10	1	20	13	25	19.3333	6.02771	19.3333	6.02771		10	19.3333		66.6667	93	42.3333		10	6.02771		18.1475	15.6205	6.1101
13	1	24	52	27	34.3333	15.3731	34.3333	15.3731		13	34.3333		116	115	80.3333		13	15.3731		6.08276	16.3707	21.5484
15	1	28	22	24	24.6667	3.05505	24.6667	3.05505		15	24.6667		127.667	119	68.6667		15	3.05505		12.8582	48.6929	31.628
18	1	29	8	22	19.6667	10.6927	19.6667	10.6927		18	19.6667		96	94.3333	42.6667		18	10.6927		26.2869	26.6521	6.65833
20	1	27	31	34	30.6667	3.51188	30.6667	3.51188		20	30.6667		88	56.3333	41.6667		20	3.51188		19.5192	17.4738	4.04145
0.1 µg/L EtBr
Days in Culture	OD units plated	Rep 1	Rep 2	Rep 3	AvgRaw	StDevRaw	AvgOD	StDevOD
1	1	11	6	19	12	6.55744	12	6.55744
4	1	29	54	35	39.3333	13.0512	39.3333	13.0512
6	1	60	46	80	62	17.088	62	17.088
10	1	80	74	46	66.6667	18.1475	66.6667	18.1475
13	1	120	109	119	116	6.08276	116	6.08276
15	1	113	137	133	127.667	12.8582	127.667	12.8582
18	1	107	66	115	96	26.2869	96	26.2869
20	1	107	89	68	88	19.5192	88	19.5192
					#DIV/0!	#DIV/0!
1 µg/L EtBr
Days in Culture	OD units plated	Rep 1	Rep 2	Rep 3	AvgRaw	StDevRaw	AvgOD	StDevOD
1	1	6	5	10	7	2.64575	7	2.64575
4	1	37	41	28	35.3333	6.65833	35.3333	6.65833
6	1	82	67	113	87.3333	23.4592	87.3333	23.4592
10	1	111	85	83	93	15.6205	93	15.6205
13	1	97	119	129	115	16.3707	115	16.3707
15	1	170	114	73	119	48.6929	119	48.6929
18	1	64	105	114	94.3333	26.6521	94.3333	26.6521
20	1	37	71	61	56.3333	17.4738	56.3333	17.4738
10 µg/L EtBr
Days in Culture	OD units plated	Rep 1	Rep 2	Rep 3	AvgRaw	StDevRaw	AvgOD	StDevOD
1	1	16	14	38	22.6667	13.3167	22.6667	13.3167
4	1	15	44	31	30	14.5258	30	14.5258
6	1	48	83	41	57.3333	22.5019	57.3333	22.5019
10	1	37	49	41	42.3333	6.1101	42.3333	6.1101
13	1	56	88	97	80.3333	21.5484	80.3333	21.5484
15	1	43	104	59	68.6667	31.628	68.6667	31.628
18	1	35	47	46	42.6667	6.65833	42.6667	6.65833
20	1	44	44	37	41.6667	4.04145	41.6667	4.04145

## Sheet: S1C Fig
0 µg/L EtBr																		Avg # of Canavanine-Resistant Colonies						StDev
Days in Culture	OD units plated	Rep 1	Rep 2	Rep 3	AvgRaw	StDevRaw	AvgOD	StDevOD			Days	0 µg/L EtBr	0.01 µg/L EtBr	0.1 µg/L EtBr	1.0 µg/L EtBr	10 µg/L EtBr		Days	0 µg/L EtBr	0.01 µg/L EtBr	1.0 µg/L EtBr	10 µg/L EtBr		Days	0 µg/L EtBr	0.01 µg/L EtBr	1.0 µg/L EtBr	10 µg/L EtBr
0	1	13	14	12	13	1	13	1			0	13						0	13					0	1
1	1	27	24		25.5	2.12132	25.5	2.12132			1	25.5	22.3333	33.3333	45.6667	23.3333		1	25.5	22.3333	45.6667	23.3333		1	2.12132	2.08167	6.02771	4.16333
6	1	56	77	90	74.3333	17.1561	74.3333	17.1561			4	46	47	47	60.6667	60.6667		6	74.3333	80	82.3333	64		6	17.1561	12.1244	43.4665	37.6431
8	1	84	54	98	78.6667	22.4796	78.6667	22.4796			6	74.3333	80	68.6667	82.3333	64		8	78.6667	84	119.333	78.3333		8	22.4796	27.8747	35.3459	15.9478
10	1	49	96	61	68.6667	24.4199	68.6667	24.4199			8	78.6667	84		119.333	78.3333		10	68.6667	100.667	170.667	95		10	24.4199	12.0968	15.1438	35.5387
13	0.5	61	71	82	71.3333	10.504	142.667	21.0079			10	68.6667	100.667	94.6667	170.667	95		13	142.667	115.333	193.333	144.667		13	21.0079	40.2161	26.6333	34.0783
15	0.5	75	57	72	68	9.64365	136	19.2873			13	142.667	115.333	117.333	193.333	193.333		15	136	105.333	170	156.667		15	19.2873	55.2208	79.019	34.1955
18	0.5	68	72	87	75.6667	10.0167	151.333	20.0333			15	136	105.333	159.333	170	156.667		18	151.333	190	244.667	220		18	20.0333	22.7156	30.6159	2
											18	151.333	190	202.667	244.667	220
0.01 µg/L EtBr														*This chemostat had issues running throughout the experiment and is omitted.
Days in Culture	OD units plated	Rep 1	Rep 2	Rep 3	AvgRaw	StDevRaw	AvgOD	StDevOD
0	1				#DIV/0!	#DIV/0!
1	1	23	24	20	22.3333	2.08167	22.3333	2.08167
6	1	91	82	67	80	12.1244	80	12.1244
8	1	116	71	65	84	27.8747	84	27.8747
10	1	87	105	110	100.667	12.0968	100.667	12.0968
13	0.5	52	80	41	57.6667	20.108	115.333	40.2161
15	0.5	83	46	29	52.6667	27.6104	105.333	55.2208
18	0.5	100	103	82	95	11.3578	190	22.7156
1 µg/L EtBr
Days in Culture	OD units plated	Rep 1	Rep 2	Rep 3	AvgRaw	StDevRaw	AvgOD	StDevOD
0	1				#DIV/0!	#DIV/0!
1	1	40	52	45	45.6667	6.02771	45.6667	6.02771
6	1	99	115	33	82.3333	43.4665	82.3333	43.4665
8	1	96	102	160	119.333	35.3459	119.333	35.3459
10	0.5	94	80	82	85.3333	7.57188	170.667	15.1438
13	0.5	108	82	100	96.6667	13.3167	193.333	26.6333
15	0.5	101	40	114	85	39.5095	170	79.019
18	0.5	114	113	140	122.333	15.308	244.667	30.6159
10 µg/L EtBr
Days in Culture	OD units plated	Rep 1	Rep 2	Rep 3	AvgRaw	StDevRaw	AvgOD	StDevOD
0	1				#DIV/0!	#DIV/0!
1	1	28	22	20	23.3333	4.16333	23.3333	4.16333
6	1	72	97	23	64	37.6431	64	37.6431
8	1	86	60	89	78.3333	15.9478	78.3333	15.9478
10	1	114	117	54	95	35.5387	95	35.5387
13	0.5	71	56	90	72.3333	17.0392	144.667	34.0783
15	0.5	98	70	67	78.3333	17.0978	156.667	34.1955
18	0.5	111	110	109	110	1	220	2

## Sheet: S1D Fig
0 µg/L EtBr										Avg # of Canavanine-Resistant Colonies							StDev
Days in Culture	OD units plated	Rep 1	Rep 2	Rep 3	AvgRaw	StDevRaw	AvgOD	StDevOD		Days	0 µg/L EtBr	0.01 µg/L EtBr	0.1 µg/L EtBr	1.0 µg/L EtBr	10 µg/L EtBr		Days	0 µg/L EtBr	0.01 µg/L EtBr	0.1 µg/L EtBr	1.0 µg/L EtBr	10 µg/L EtBr
0	0.4214	17	15	18	16.6667	1.52753	39.5507	3.62488		0	39.5507						0	3.62488
2	1	26	56	32	38	15.8745	38	15.8745		2	38	76.6667	146.333	142.667	118.667		2	15.8745	12.3423	13.3167	6.65833	16.2891
8	0.333	49	56	64	56.3333	7.50555	169.169	22.5392		8	169.169	83.0831	42.042	285.285	115.115		8	22.5392	9.17433		34.6323	22.9358
10	0.25	50	34	43	42.3333	8.02081	169.333	32.0832		10	169.333	74.6667	280	456	349.333		10	32.0832	24.1109	62.8649	62.0967	16.1658
13	0.25	64	52	55	57	6.245	228	24.98		13	228	62.6667	264	456	261.333		13	24.98	22.745	22.2711	159.85	116.092
15	0.25	52	29	53	44.6667	13.5769	178.667	54.3078		15	178.667	40	249.333	432	117.333		15	54.3078	8	50.3322	127.185	59.3745
17	0.25	18	30	34	27.3333	8.32666	109.333	33.3067		17	109.333	53.3333	345.333	536	190.667		17	33.3067	27.2274	18.9033	226.239	73.7925
20	0.25	50	22	31	34.3333	14.2945	137.333	57.1781		20	137.333	26.6667	140	476	120		20	57.1781	12.8582	6.9282	79.6994	32.7414
22	0.25	45	13	37	31.6667	16.6533	126.667	66.6133		22	126.667	41.3333	173.333	456	418.667		22	66.6133	12.8582	64.291	107.629	62.1396
0.01 µg/L EtBr
Days in Culture	OD units plated	Rep 1	Rep 2	Rep 3	AvgRaw	StDevRaw	AvgOD	StDevOD
0					#DIV/0!	#DIV/0!
2	1	63	87	80	76.6667	12.3423	76.6667	12.3423
8	0.333	27	31	25	27.6667	3.05505	83.0831	9.17433
10	0.25	25	13	18	18.6667	6.02771	74.6667	24.1109
13	0.25	22	11	14	15.6667	5.68624	62.6667	22.745
15	0.25	10	12	8	10	2	40	8
17	0.25	11	21	8	13.3333	6.80686	53.3333	27.2274
20	0.25	3	8	9	6.66667	3.21455	26.6667	12.8582
22	0.25	14	9	8	10.3333	3.21455	41.3333	12.8582
0.1 µg/L EtBr
Days in Culture	OD units plated	Rep 1	Rep 2	Rep 3	AvgRaw	StDevRaw	AvgOD	StDevOD
0					#DIV/0!	#DIV/0!
2	1	135	161	143	146.333	13.3167	146.333	13.3167
8	0.333	14			14	#DIV/0!	42.042	#DIV/0!
10	0.25	52	77	81	70	15.7162	280	62.8649
13	0.25	67	71	60	66	5.56776	264	22.2711
15	0.25	64	49	74	62.3333	12.5831	249.333	50.3322
17	0.25	90	88	81	86.3333	4.72582	345.333	18.9033
20	0.25	36	36	33	35	1.73205	140	6.9282
22	0.25	25	55	50	43.3333	16.0728	173.333	64.291
1 µg/L EtBr
Days in Culture	OD units plated	Rep 1	Rep 2	Rep 3	AvgRaw	StDevRaw	AvgOD	StDevOD
0					#DIV/0!	#DIV/0!
2	1	137	141	150	142.667	6.65833	142.667	6.65833
8	0.333	82	104	99	95	11.5326	285.285	34.6323
10	0.25	129	115	98	114	15.5242	456	62.0967
13	0.25	157	78	107	114	39.9625	456	159.85
15	0.25	113	137	74	108	31.7962	432	127.185
17	0.25	137	76	189	134	56.5597	536	226.239
20	0.25	96	131	130	119	19.9249	476	79.6994
22	0.25	144	106	92	114	26.9072	456	107.629
10 µg/L EtBr
Days in Culture	OD units plated	Rep 1	Rep 2	Rep 3	AvgRaw	StDevRaw	AvgOD	StDevOD
0					#DIV/0!	#DIV/0!
2	1	100	126	130	118.667	16.2891	118.667	16.2891
8	0.333	40	45	30	38.3333	7.63763	115.115	22.9358
10	0.25	88	83	91	87.3333	4.04145	349.333	16.1658
13	0.25	32	85	79	65.3333	29.023	261.333	116.092
15	0.25	33	13	42	29.3333	14.8436	117.333	59.3745
17	0.25	43	68	32	47.6667	18.4481	190.667	73.7925
20	0.25	37	32	21	30	8.18535	120	32.7414
22	0.25	122	100	92	104.667	15.5349	418.667	62.1396

## Sheet: S2 Fig
	OD600 over time
		Concentration of EtBr (µg EtBr/L)
		0	0.01	0.1	1	10 µg EtBr/L
Time (Days)	0	1.4
	2	5	3.12	2.96	3.88	3.94
	6	1.88	2.66	4.5	3.74	4.18
	8	4.04	2.96	3.56	4.32	3.44
	10	3.38	2.78	4.78	4.6	4.52
	13	4.92	3.48	2.6	2.98	3.3
	15	2.92	3.62	4.7	3.7	7.98
	17	3.34	3.2	4.8	3.76	3.72
	21	4.06	4.08	2.06	3.38	1.56
	22	4.24	3.42	4.98	3.92	3.96
Time (Days)
		# CFU from 1.25E-6 OD units of yeast cells (~40 cells), plated on YPD in triplicate
		0 µg EtBr/L			0.01 µg EtBr/L			0.1 µg EtBr/L			1.0 µg EtBr/L			10 µg EtBr/L
	10	85	56	64	57	49	45	42	18	28	49	38	40	39	39	27
	17	38	52	53	38	43	45	27	36	27	41	11	36	55	33	37

## Sheet: Fig 3
	# unique SNPs w/ p value <= 0.05 [VarScan2]
Days in culture	0 mg MMS/L			0.1 mg MMS/L			1.0 mg MMS/L			10 mg MMS/L
0	0 (self)	1	0
9	1	0	2	2	1	1	0	4	2	2	1	1
18	3	2	5	1	0	2	1	2	2	4	4	9
	# unique SNPs w/ at least 3 reads [MuTect2]
Days in culture	0 mg MMS/L			0.1 mg MMS/L			1.0 mg MMS/L			10 mg MMS/L
0	0 (self)	0	0
9	0	0	2	0	0	1	0	0	0	1	1	0
18	1	1	2	1	0	1	1	0	0	1	3	4
