# Supplementary material for: Yeast grown in continuous culture systems can detect mutagens with improved sensitivity relative to the Ames test
Source: PLoS One. 2021 Mar 17;16(3):e0235303. doi: 10.1371/journal.pone.0235303 (PMC7968628; doi:10.1371/journal.pone.0235303)
Supplement: S2 Table — Contains the nature, location, and consequence of SNPs identified in Fig 3A. Note that alternative replicates are bolded for ease of reading. (XLSX) [file pone.0235303.s008.xlsx]

## Sheet: ForPub (3)
Days in Culture	Mutagen (mg MMS/L)	Rep	Normal (starting culture)	Tumor (Mutant Strain)	CEN.PK2.1 locus Contig	Position	Gene Name	Class	Gene Position (in CEN.PK contig)	Strand of Gene	Type of Mutation	Consequence	S288C Homologous Chromosome	Gene Description
0	0	b	C	T	gi|696450395|gb|JRIV01000014.1|	2086	EFT2	ORF	4-2532	-	Silent	(Gly149>Gly)	4	Elongation factor (translation)
9	0	a	G	A	gi|696449821|gb|JRIV01000163.1|	570		Intergenic					7	Between TPO2 and YGR139W
		a	C	A	gi|696449821|gb|JRIV01000163.1|	596		Intergenic					7	Between TPO2 and YGR139W
		a	T	A	gi|696450058|gb|JRIV01000104.1|	75967		Intergenic					2	Between PHO3 and PHO5
		b	T	C	gi|696449666|gb|JRIV01000200.1|	144138	RPL3	ORF	143710-144873	+	Silent	(Gly143>Gly)	15	Ribosomal 60S subunit protein
		b	T	A	gi|696450207|gb|JRIV01000064.1|	128760		Intergenic					7	Between YGR107W and CLB1
	0.1	a	C	A	gi|696450195|gb|JRIV01000067.1|	247		Intergenic					14	Between YNL042W-B and BOP3
		a	C	T	gi|696450195|gb|JRIV01000067.1|	248		Intergenic					14	Between YNL042W-B and BOP3
		b	C	T	gi|696449783|gb|JRIV01000172.1|	48621	TEF2	ORF	47788-49164	+	Silent	(Phe273>Phe)	2	EF1a, translational elongation factor
		c	C	T	gi|696450313|gb|JRIV01000036.1|	3184	OYE2	ORF	2097-3299	-	Missense	Arg39>Lys	8	NAPDH oxidoreductase
	1	a	C	T	gi|696450260|gb|JRIV01000051.1|	10280		Intergenic					4	Between YDL186W and VMA1
		a	T	C	gi|696450260|gb|JRIV01000051.1|	10314		Intergenic					4	Between YDL186W and VMA1
		a	T	A	gi|696450260|gb|JRIV01000051.1|	10325		Intergenic					4	Between YDL186W and VMA1
		a	G	C	gi|696450260|gb|JRIV01000051.1|	10457		Intergenic					4	Between YDL186W and VMA1
		b	A	G	gi|696450000|gb|JRIV01000120.1|	42555	ENO1	ORF	41541-42854	-	Silent	(Thr100>Thr)	7	Phosphopyruvate hydratase
		b	A	C	gi|696450000|gb|JRIV01000120.1|	42570	ENO1	ORF	41541-42854	-	Missense	Ile95>Met	7	Phosphopyruvate hydratase
	10	a	G	T	gi|696449845|gb|JRIV01000157.1|	8505	MCH2	ORF	8476-9897	-	Missense	Arg465>Ser	11	Similar to mammalian monocarboxylate permease (transport across plasma membrane)
		a	A	C	gi|696450441|gb|JRIV01000001.1|	34293	CLN3	ORF	34207-35949	-	Missense	Ser553>Ala	1	G1 cyclin
		b	G	T	gi|696449675|gb|JRIV01000197.1|	20794	CST26	ORF	20250-21443	-	Missense	Pro182>Gln	2	Acyltransferase for fatty acids
		c	A	C	gi|696450058|gb|JRIV01000104.1|	1682	UBP14	ORF	45-2390	-	Missense	Leu237>Val	2	Ubiquitin-specific protease
18	0	a	A	T	gi|696450137|gb|JRIV01000082.1|	10767	ZRT1	ORF	10105-11229	+	Missense	Ile224>Phe	7	Zinc transporter of plasma membrane
		a	G	A	gi|696450334|gb|JRIV01000030.1|	51381	PUF2	ORF	48294-51659	+	Missense	Asp1030>Asn	16	PUF family mRNA binding protein
		a	T	C	gi|696450334|gb|JRIV01000030.1|	51386	PUF2	ORF	48294-51659	+	Silent	(Asn1031>Asn)	16	PUF family mRNA binding protein
		b	G	T	gi|696449497|gb|JRIV01000249.1|	58100		Intergenic					7	Between MMR1 and ATG26
		b	C	T	gi|696449750|gb|JRIV01000178.1|	14111		Intergenic					4	Between YPS7 and ATP22
		c	A	G	gi|696449787|gb|JRIV01000170.1|	35521	HSP82	ORF	33814-35694	-	Silent	(Asn58>Asn)	16	Hsp90 chaperone
		c	T	C	gi|696449787|gb|JRIV01000170.1|	35525	HSP82	ORF	33814-35694	-	Missense	Asn57>Ser	16	Hsp90 chaperone
		c	G	T	gi|696449787|gb|JRIV01000170.1|	35530	HSP82	ORF	33814-35694	-	Silent	(Ser55>Ser)	16	Hsp90 chaperone
		c	T	C	gi|696449787|gb|JRIV01000170.1|	35539	HSP82	ORF	33814-35694	-	Silent	(Gln52>Gln)	16	Hsp90 chaperone
		c	C	T	gi|696449817|gb|JRIV01000164.1|	115650		Intergenic					11	Between KDX1 and ELF1
	0.1	a	A	T	gi|696450207|gb|JRIV01000064.1|	17778	YGR050C	ORF	17646-18002	-	Silent	(Pro75>Pro)	7	Protein of unknown function
		b	T	C	gi|696449666|gb|JRIV01000200.1|	85949	DFG16	ORF	85857-87716	+	Silent	(Ile31>Ile)	15	Probable transmembrane protein
		b	C	T	gi|696450256|gb|JRIV01000052.1|	304552	INA1	ORF	303023-305050	+	Silent	(Asn510>Asn)	12	Protein of unknown function (probably related to fatty acid uptake)
	1	a	G	A	gi|696450167|gb|JRIV01000074.1|	48768	LCB2	ORF	48739-50424	+	Silent	(Val10>Val)	4	Component of serine palmitoyltransferase
		b	G	C	gi|696450000|gb|JRIV01000120.1|	42632	ENO1	ORF	41541-42854	-	Missense	Pro75>Ala	7	Phosphopyruvate hydratase
		b	A	G	gi|696450263|gb|JRIV01000050.1|	44		Intergenic					12	Between IMD3 and CNA1
		c	T	C	gi|696449879|gb|JRIV01000149.1|	117114	EFT1	ORF	114970-117498	+	Silent	(Ala715>Ala)	15	Translational elongation factor
		c	G	A	gi|696450058|gb|JRIV01000104.1|	75969		Intergenic					2	Between PHO3 and PHO5
	10	a	C	T	gi|696449842|gb|JRIV01000158.1|	11243		Intergenic					12	Between YCT1 and YLL056C
		a	C	T	gi|696449974|gb|JRIV01000126.1|	21117		Intergenic					7	Between MPS2 and YGL074C
		a	T	C	gi|696449974|gb|JRIV01000126.1|	21120		Intergenic					7	Between MPS2 and YGL074C
		a	A	C	gi|696450003|gb|JRIV01000119.1|	24391	SLP1	ORF	24236-25999	+	Missense	Glu52>Asp	15	Glycosylated integral ER membrane protein
		b	C	A	gi|696449760|gb|JRIV01000175.1|	113640		Intergenic					13	Between OST6 and YML018C
		b	C	T	gi|696449760|gb|JRIV01000175.1|	128582		Intergenic					13	Between YML018C and PSP2
		b	T	G	gi|696450127|gb|JRIV01000085.1|	5928	MTL1	ORF	5049-6707	-	Silent	(Ser260>Ser)	7	Putative plasma membrane sensor
		b	G	T	gi|696450413|gb|JRIV01000008.1|	52273		Intergenic					5	Between SWI4 and KAP123
		c	C	T	gi|696449809|gb|JRIV01000166.1|	15107	STO1	ORF	13230-15806	+	Silent	(Ser626>Ser)	13	Subunit of nuclear mRNA cap-binding protein complex
		c	C	T	gi|696449928|gb|JRIV01000137.1|	23101	PDA1	ORF	21997-23259	-	Silent	(Val53>Val)	5	Subunit of pyruvate dehydrogenase complex
		c	C	T	gi|696450000|gb|JRIV01000120.1|	42459	ENO1	ORF	41541-42854	-	Missense	Lys132>Gln (two SNPs)	7	Phosphopyruvate hydratase
		c	T	G	gi|696450000|gb|JRIV01000120.1|	42461	ENO1	ORF	41541-42854	-	Missense	Lys132>Gln (two SNPs)	7	Phosphopyruvate hydratase
		c	T	C	gi|696450000|gb|JRIV01000120.1|	42465	ENO1	ORF	41541-42854	-	Silent	(Leu130>Leu)	7	Phosphopyruvate hydratase
		c	A	G	gi|696450000|gb|JRIV01000120.1|	42474	ENO1	ORF	41541-42854	-	Silent	(Asn127>Asn)	7	Phosphopyruvate hydratase
		c	A	G	gi|696450000|gb|JRIV01000120.1|	42492	ENO1	ORF	41541-42854	-	Silent	(Ala121>Ala)	7	Phosphopyruvate hydratase
		c	A	C	gi|696450000|gb|JRIV01000120.1|	42500	ENO1	ORF	41541-42854	-	Missense	Ser119>Ala	7	Phosphopyruvate hydratase
		c	A	G	gi|696450000|gb|JRIV01000120.1|	42504	ENO1	ORF	41541-42854	-	Silent	(Leu116>Leu)	7	Phosphopyruvate hydratase
